# Supplementary material for: Monitoring G protein-coupled receptor and β-arrestin trafficking in live cells using enhanced bystander BRET
Source: Nat Commun. 2016 Jul 11;7:12178. doi: 10.1038/ncomms12178 (PMC4942582; doi:10.1038/ncomms12178)
Supplement: Supplementary Data 2 — Dataset of 1260 compounds from the HTS campaign: HEK293 cells were transfected with AT1R-RlucII and rGFP-FYVE and plated in 384-well plate for the screening as described in the Methods section. Column 1 and 2 represent plate number (plate ID) and the well treatment (well ID), respectively. Column 3 is the fluorescent of rGFP. Column 4 and 5 are the light emission from the acceptor channel (510/20 nm) and the donor channel (400/20 nm), respectively. Column 6 shows the BRET ratio which was calculated by dividing column 4 by column 5. [file ncomms12178-s3.xlsx]

## Sheet: HTS 
Plate ID	Well ID	rGFP	Acceptor	Donor	BRET ratio
		Fluorescence	Emission at 510/20 nm	Emission at 400/20 nm	Acceptor/Donor
plate 1	Buffer	1383573	5114	12815	0.399
plate 1	Buffer	1375278	5002	12120	0.413
plate 1	Buffer	1369906	4636	12266	0.378
plate 1	Buffer	1369106	4623	11868	0.39
plate 1	Buffer	1338708	4786	8741	0.548
plate 1	Buffer	1354076	4813	10994	0.438
plate 1	Buffer	1347808	5186	12455	0.416
plate 1	Buffer	1335253	5760	12030	0.479
plate 1	Buffer	1325073	5165	11814	0.437
plate 1	Buffer	1347122	4155	10126	0.41
plate 1	Buffer	1324019	5652	8780	0.644
plate 1	Buffer	1337611	4468	9607	0.465
plate 1	Buffer	1325798	5275	11382	0.463
plate 1	Buffer	1328438	4420	10234	0.432
plate 1	Buffer	1296533	5527	15734	0.351
plate 1	Buffer	1354786	6924	18165	0.381
plate 1	AngII only	1405822	21291	15652	1.36
plate 1	AngII only	1385538	17969	11646	1.543
plate 1	AngII only	1380555	19592	13684	1.432
plate 1	AngII only	1378943	19392	12399	1.564
plate 1	AngII only	1368443	20600	14174	1.453
plate 1	AngII only	1370727	19807	13511	1.466
plate 1	AngII only	1357364	23175	14090	1.645
plate 1	AngII only	1358199	20258	12840	1.578
plate 1	AngII only	1351448	19257	11363	1.695
plate 1	AngII only	1356044	20448	11656	1.754
plate 1	AngII only	1363494	19701	9733	2.024
plate 1	AngII only	1350796	20040	12235	1.638
plate 1	AngII only	1335755	23063	12630	1.826
plate 1	AngII only	1352843	18254	13564	1.346
plate 1	AngII only	1308389	20602	13309	1.548
plate 1	AngII only	1340583	19096	14583	1.309
plate 1	UM0038911	1402951	18509	10756	1.721
plate 1	UM0121471	1361190	19211	12267	1.566
plate 1	UM0120307	1368871	21335	15543	1.373
plate 1	UM0121416	1357589	19156	11830	1.619
plate 1	UM0120322	1302724	19754	12334	1.602
plate 1	UM0121331	1342455	16686	8617	1.936
plate 1	UM0120308	1601455	21568	13447	1.604
plate 1	UM0121250	1152157	17677	10911	1.62
plate 1	UM0120314	1333182	20935	13424	1.56
plate 1	UM0121472	1318450	15083	6889	2.189
plate 1	UM0120323	1338117	18977	10915	1.739
plate 1	UM0121473	1335388	19371	9781	1.98
plate 1	UM0120287	1314835	21366	12878	1.659
plate 1	UM0121273	1306039	18563	11507	1.613
plate 1	UM0120301	1324986	29174	16864	1.73
plate 1	UM0120407	1322854	25430	15858	1.604
plate 1	UM0120748	1385009	23087	10816	2.135
plate 1	UM0120862	1346492	22452	14612	1.537
plate 1	UM0120757	1359430	21437	11483	1.867
plate 1	UM0120412	1364714	11721	10073	1.164
plate 1	UM0120767	2738262	20128	11242	1.79
plate 1	UM0120415	1342194	16755	10761	1.557
plate 1	UM0120785	1339069	21448	13144	1.632
plate 1	UM0120858	1329422	18964	13456	1.409
plate 1	UM0120794	1334479	17175	9349	1.837
plate 1	UM0120870	1652365	18445	12357	1.493
plate 1	UM0120740	1367803	19273	11756	1.639
plate 1	UM0120843	1430452	14706	7410	1.985
plate 1	UM0120749	1330890	16103	10156	1.586
plate 1	UM0120848	1318265	18348	11877	1.545
plate 1	UM0120758	1315624	20257	12348	1.641
plate 1	UM0120851	1378459	15001	10156	1.477
plate 1	UM0120309	1367933	20212	13026	1.552
plate 1	UM0121496	1343311	18052	11539	1.564
plate 1	UM0120315	1320488	17083	7759	2.202
plate 1	UM0121419	1340733	18469	12018	1.537
plate 1	UM0120320	1343227	19383	13714	1.413
plate 1	UM0120616	1323972	19460	12190	1.596
plate 1	UM0120324	1341091	20954	13553	1.546
plate 1	UM0120405	1014870	12246	8381	1.461
plate 1	UM0120281	1319506	19002	10197	1.863
plate 1	UM0120398	828287	2488	3859	0.645
plate 1	UM0120288	1432705	9095	4947	1.838
plate 1	UM0120401	1327273	17380	10344	1.68
plate 1	UM0120295	1319265	1864	751	2.482
plate 1	UM0120403	1314120	19450	10631	1.83
plate 1	UM0120302	1312646	20417	12932	1.579
plate 1	UM0120404	1320220	19168	13381	1.432
plate 1	UM0120768	1362088	17006	10718	1.587
plate 1	UM0120853	1348744	18713	12605	1.485
plate 1	UM0120777	1359761	18003	12568	1.432
plate 1	UM0120859	1339831	14692	12812	1.147
plate 1	UM0120786	1330219	19222	11297	1.702
plate 1	UM0120863	1338562	17881	12558	1.424
plate 1	UM0120795	1369455	19367	11872	1.631
plate 1	UM0121384	1329926	17954	11804	1.521
plate 1	UM0120731	1343812	19730	10942	1.803
plate 1	UM0120871	1341643	17440	13030	1.338
plate 1	UM0120741	1345746	20015	12897	1.552
plate 1	UM0120844	1344106	17085	10490	1.629
plate 1	UM0120750	1332700	19915	11783	1.69
plate 1	UM0120849	1253922	19313	11234	1.719
plate 1	UM0120759	1312242	18589	8585	2.165
plate 1	UM0120852	1323020	20220	14565	1.388
plate 1	UM0120310	1387661	18670	10488	1.78
plate 1	UM0120834	1327916	17608	10907	1.614
plate 1	UM0120316	1350179	18004	12424	1.449
plate 1	UM0120835	1334062	15809	11075	1.427
plate 1	UM0120325	1331115	19338	13704	1.411
plate 1	UM0120826	1642721	18457	10773	1.713
plate 1	UM0120282	1343472	19906	12790	1.556
plate 1	UM0017488	1318674	19153	11585	1.653
plate 1	UM0120289	1338704	18939	12669	1.495
plate 1	UM0113889	1330180	18595	11745	1.583
plate 1	UM0120296	1340024	16498	9302	1.774
plate 1	UM0120402	1339599	12878	6267	2.055
plate 1	UM0120303	1322874	20095	11203	1.794
plate 1	UM0121249	9575727	18522	9119	2.031
plate 1	UM0120303	1312365	23244	15451	1.504
plate 1	UM0121420	1332863	17740	12072	1.47
plate 1	UM0120769	1374350	21940	14931	1.469
plate 1	UM0120854	1328615	17975	10879	1.652
plate 1	UM0120778	1356161	21685	13183	1.645
plate 1	UM0120860	1350357	17203	12103	1.421
plate 1	UM0120787	1313663	19435	13828	1.405
plate 1	UM0120864	1336576	19086	11805	1.617
plate 1	UM0120796	1339915	4378	6915	0.633
plate 1	UM0120867	1333963	15580	10098	1.543
plate 1	UM0120732	1251732	18045	10494	1.72
plate 1	UM0120872	1339594	17809	10269	1.734
plate 1	UM0120742	1362222	19215	13132	1.463
plate 1	UM0120845	1359801	18913	13622	1.388
plate 1	UM0120751	1344037	16468	9225	1.785
plate 1	UM0120657	1394070	13596	8957	1.518
plate 1	UM0120760	1262952	17715	11092	1.597
plate 1	UM0120414	1338139	20623	14182	1.454
plate 1	UM0120317	1378721	19518	12662	1.541
plate 1	UM0120827	793386	12027	10559	1.139
plate 1	UM0120317	1353307	17715	12773	1.387
plate 1	UM0120830	1358620	18821	13253	1.42
plate 1	UM0120326	1350349	20248	13262	1.527
plate 1	UM0120831	1350381	16159	12063	1.34
plate 1	UM0120283	1339849	18517	13423	1.379
plate 1	UM0120832	1333948	16558	11625	1.424
plate 1	UM0120290	1470346	20334	12548	1.62
plate 1	UM0120833	1322455	16020	8919	1.796
plate 1	UM0120297	1340798	16928	11624	1.456
plate 1	UM0120828	1353567	18850	13361	1.411
plate 1	UM0120311	1330708	18584	10923	1.701
plate 1	UM0120836	1320903	16264	11151	1.459
plate 1	UM0120284	1322652	18118	13431	1.349
plate 1	UM0121332	1340159	18150	13485	1.346
plate 1	UM0120770	1372462	21535	13735	1.568
plate 1	UM0120855	1345199	24009	14331	1.675
plate 1	UM0120779	1362366	18229	12444	1.465
plate 1	UM0120865	1356603	17153	11214	1.53
plate 1	UM0120788	1274493	19165	13766	1.392
plate 1	UM0120868	6170269	17709	12183	1.454
plate 1	UM0120797	1041247	15179	9247	1.642
plate 1	UM0120846	1333093	18946	13168	1.439
plate 1	UM0120733	1265483	11712	8822	1.328
plate 1	UM0117435	1327354	19027	10897	1.746
plate 1	UM0120743	1350462	15802	9810	1.611
plate 1	UM0120856	1348536	18155	12023	1.51
plate 1	UM0120752	1335443	19089	11834	1.613
plate 1	UM0120861	1334380	16996	9046	1.879
plate 1	UM0120761	1308173	18659	12670	1.473
plate 1	UM0120866	1314426	20869	13777	1.515
plate 1	UM0120291	1387500	21278	13257	1.605
plate 1	UM0120658	1348089	18929	11408	1.659
plate 1	UM0118981	1361784	17909	11405	1.57
plate 1	UM0120399	1346225	18282	12934	1.413
plate 1	UM0120304	1342928	21142	15190	1.392
plate 1	UM0120400	1334625	18312	10155	1.803
plate 1	UM0120318	1325250	19330	13934	1.387
plate 1	UM0120829	1356441	18977	13415	1.415
plate 1	UM0120321	1407184	19878	13263	1.499
plate 1	UM0121418	1314473	17958	11587	1.55
plate 1	UM0120327	1342558	21787	10899	1.999
plate 1	UM0121417	1438863	18164	11451	1.586
plate 1	UM0120285	3115908	19508	10098	1.932
plate 1	UM0120406	1327305	17790	10939	1.626
plate 1	UM0120292	1299295	20310	13031	1.559
plate 1	UM0120408	1334181	19799	14183	1.396
plate 1	UM0120771	1401460	19943	13003	1.534
plate 1	UM0120869	1349623	18853	11207	1.682
plate 1	UM0120780	1356446	19140	14009	1.366
plate 1	UM0120841	1358914	17874	11299	1.582
plate 1	UM0120789	1379361	19610	12119	1.618
plate 1	UM0120879	1336792	18751	12711	1.475
plate 1	UM0120734	1329674	22355	15768	1.418
plate 1	UM0120419	1333716	18392	13991	1.315
plate 1	UM0120669	1346457	20673	13942	1.483
plate 1	UM0120885	1332286	19082	11384	1.676
plate 1	UM0120762	1351048	19471	14324	1.359
plate 1	UM0120889	1386766	14737	6543	2.252
plate 1	UM0120772	1330283	15625	10283	1.519
plate 1	UM0120420	1325181	16949	9570	1.771
plate 1	UM0120394	1319359	18998	13310	1.427
plate 1	UM0120892	1310601	19694	14693	1.34
plate 1	UM0120298	1385929	21209	13848	1.532
plate 1	UM0120411	1332310	17486	11582	1.51
plate 1	UM0120305	1357100	18753	11998	1.563
plate 1	UM0120617	1343491	18727	11464	1.634
plate 1	UM0120328	1341217	17602	14092	1.249
plate 1	UM0120837	1227117	14510	10543	1.376
plate 1	UM0120293	1318082	20496	15470	1.325
plate 1	UM0121275	1320606	18841	13122	1.436
plate 1	UM0120299	1350702	18826	13569	1.387
plate 1	UM0120643	1317309	17070	12399	1.377
plate 1	UM0120312	1346774	19157	14487	1.322
plate 1	UM0121333	1341341	19415	11620	1.671
plate 1	UM0120726	1335364	19032	12079	1.576
plate 1	UM0121334	1323094	17359	10577	1.641
plate 1	UM0120735	1311940	22943	14126	1.624
plate 1	UM0120597	1324695	19703	14776	1.333
plate 1	UM0121491	1377584	19663	11975	1.642
plate 1	UM0120422	1353403	3744	3605	1.039
plate 1	UM0120798	1363267	19454	12057	1.614
plate 1	UM0121503	1354441	19591	11741	1.669
plate 1	UM0120799	1372057	19297	13635	1.415
plate 1	UM0120387	1332947	16240	9769	1.662
plate 1	UM0120805	1353683	17405	12605	1.381
plate 1	UM0120388	1362463	14913	11834	1.26
plate 1	UM0120809	1504626	16186	10809	1.497
plate 1	UM0120331	1328079	16798	10895	1.542
plate 1	UM0023234	1330774	20136	13919	1.447
plate 1	UM0000104	1335962	18608	11715	1.588
plate 1	UM0121383	1330391	19506	12430	1.569
plate 1	UM0121474	1323347	18259	10802	1.69
plate 1	UM0120818	1392337	18996	11501	1.652
plate 1	UM0120875	1522443	20204	13826	1.461
plate 1	UM0120744	1378508	16600	11349	1.463
plate 1	UM0120599	1336513	18317	12065	1.518
plate 1	UM0120753	1347899	20362	14764	1.379
plate 1	UM0120652	1352029	16945	11135	1.522
plate 1	UM0120763	1336108	19565	15094	1.296
plate 1	UM0120664	1317751	14034	10820	1.297
plate 1	UM0120773	1319379	18732	12959	1.445
plate 1	UM0119130	1314591	18461	10981	1.681
plate 1	UM0120781	1327126	19232	13216	1.455
plate 1	UM0120410	1318656	19344	12692	1.524
plate 1	UM0120790	1340511	18890	13588	1.39
plate 1	UM0121251	1331680	18067	11171	1.617
plate 1	UM0120727	1326063	15595	12433	1.254
plate 1	UM0121423	1311539	16316	9615	1.697
plate 1	UM0120736	1305434	18477	11643	1.587
plate 1	UM0120640	1328081	21351	15633	1.366
plate 1	UM0120396	1507299	16803	11038	1.522
plate 1	UM0120880	1341782	21094	13367	1.578
plate 1	UM0120800	1355706	19592	14230	1.377
plate 1	UM0120330	1344414	20031	12966	1.545
plate 1	UM0120806	1333010	19761	13866	1.425
plate 1	UM0120886	1339739	18952	14899	1.272
plate 1	UM0120810	1325680	20514	14556	1.409
plate 1	UM0120890	1324913	18317	12653	1.448
plate 1	UM0120813	1333806	18424	11914	1.546
plate 1	UM0120600	1325027	16158	9729	1.661
plate 1	UM0120815	1346515	18246	13670	1.335
plate 1	UM0120893	1368236	15990	7939	2.014
plate 1	UM0120819	1334527	20175	12136	1.662
plate 1	UM0120897	1319592	18547	11588	1.601
plate 1	UM0120821	1310326	19697	12778	1.541
plate 1	UM0120876	1316162	17345	12432	1.395
plate 1	UM0120745	1362528	23727	12969	1.83
plate 1	UM0121276	1315627	18056	11178	1.615
plate 1	UM0120754	1323904	14888	7985	1.864
plate 1	UM0120228	1319209	19257	14036	1.372
plate 1	UM0120764	1324292	17643	13173	1.339
plate 1	UM0120409	1306287	17046	11673	1.46
plate 1	UM0120774	1307088	19069	13403	1.423
plate 1	UM0121499	1329594	18567	11759	1.579
plate 1	UM0120782	1319793	18716	10860	1.723
plate 1	UM0120838	1334531	19509	13768	1.417
plate 1	UM0120791	1338365	17118	10749	1.593
plate 1	UM0120598	1332042	19065	12847	1.484
plate 1	UM0120728	1322516	18978	10822	1.754
plate 1	UM0121274	1311436	18151	11160	1.626
plate 1	UM0120737	1313427	18162	11272	1.611
plate 1	UM0121422	1335879	19243	12321	1.562
plate 1	UM0120824	1366675	23168	14908	1.554
plate 1	UM0120883	1339441	17668	12340	1.432
plate 1	UM0120801	1365090	17918	13437	1.333
plate 1	UM0120887	1341288	19547	14044	1.392
plate 1	UM0120807	1332222	18557	13341	1.391
plate 1	UM0120421	1363267	19379	13406	1.446
plate 1	UM0120811	1322976	19283	14286	1.35
plate 1	UM0120877	1331472	17332	13059	1.327
plate 1	UM0120814	1324871	20796	13603	1.529
plate 1	UM0120881	1259009	15593	9676	1.612
plate 1	UM0120816	1354531	19138	14639	1.307
plate 1	UM0120884	1359832	15901	10468	1.519
plate 1	UM0120820	1328051	19053	12380	1.539
plate 1	UM0121504	1318347	17848	10129	1.762
plate 1	UM0120822	1312054	19488	12997	1.499
plate 1	UM0121253	1327837	19692	13346	1.475
plate 1	UM0120746	1361464	18751	10127	1.852
plate 1	UM0120839	1327215	18008	11642	1.547
plate 1	UM0120755	1334588	16935	12805	1.323
plate 1	UM0120840	1335837	17069	11416	1.495
plate 1	UM0120765	1325937	20063	12560	1.597
plate 1	UM0121421	1312106	17582	12418	1.416
plate 1	UM0120775	1317940	17769	14173	1.254
plate 1	UM0120847	1307838	16851	9826	1.715
plate 1	UM0120783	1321258	18548	10759	1.724
plate 1	UM0120850	1609512	17978	12419	1.448
plate 1	UM0120792	1331268	19456	12875	1.511
plate 1	UM0120857	2257761	17462	9929	1.759
plate 1	UM0120729	1327789	14480	11137	1.3
plate 1	UM0120416	1324698	18815	11292	1.666
plate 1	UM0120738	1311883	17972	12583	1.428
plate 1	UM0121234	1335177	18669	12797	1.459
plate 1	UM0050273	1350599	20938	13806	1.517
plate 1	UM0120423	1325052	18484	13045	1.417
plate 1	UM0120802	1339486	19154	13983	1.37
plate 1	UM0120653	1352305	17204	13080	1.315
plate 1	UM0120812	1332023	18902	12632	1.496
plate 1	UM0121252	1292738	16739	12453	1.344
plate 1	UM0120817	1332030	18929	14298	1.324
plate 1	UM0121277	1336787	17886	13115	1.364
plate 1	UM0120395	1339003	19819	13733	1.443
plate 1	UM0121254	1327238	18459	11793	1.565
plate 1	UM0120825	1347949	18628	13417	1.388
plate 1	UM0120332	1336314	19513	12852	1.518
plate 1	UM0120803	1341265	20377	14072	1.448
plate 1	UM0120894	1690031	1303	1175	1.109
plate 1	UM0120808	1315205	19685	12220	1.611
plate 1	UM0120898	1361235	19711	12029	1.639
plate 1	UM0120747	1371024	20145	13346	1.509
plate 1	UM0121377	1326195	19008	13571	1.401
plate 1	UM0120756	1340917	19276	13781	1.399
plate 1	UM0120413	1338143	17754	12600	1.409
plate 1	UM0120766	1326229	20080	14637	1.372
plate 1	UM0111307	1328743	15909	10788	1.475
plate 1	UM0120776	1319110	16929	12987	1.304
plate 1	UM0120417	1336404	16662	10654	1.564
plate 1	UM0120784	1323961	19714	9384	2.101
plate 1	UM0120418	1326089	17176	10545	1.629
plate 1	UM0120793	1341450	14183	12322	1.151
plate 1	UM0120842	1331993	19099	11068	1.726
plate 1	UM0120730	1324546	18618	9802	1.899
plate 1	UM0121424	1311468	17083	9938	1.719
plate 1	UM0120739	1312108	18707	12609	1.484
plate 1	UM0120873	1335736	18694	11883	1.573
plate 1	UM0121353	1369455	20135	12752	1.579
plate 1	UM0120878	1339029	14910	9704	1.536
plate 1	UM0120823	1360015	17704	13116	1.35
plate 1	UM0120882	1350931	20422	15318	1.333
plate 1	UM0120397	1351611	19677	13984	1.407
plate 1	UM0120888	1339572	19120	13339	1.433
plate 1	UM0120804	1336649	19455	13806	1.409
plate 1	UM0120891	1584073	20879	13057	1.599
plate 1	UM0121351	1333899	19802	13569	1.459
plate 1	UM0120895	1977946	21011	13122	1.601
plate 1	UM0121352	1363076	17261	12424	1.389
plate 1	UM0121425	1341185	19381	13700	1.415
plate 1	UM0121330	1330626	19576	12264	1.596
plate 1	UM0121385	1322956	18920	14015	1.35
plate 1	UM0121415	1309210	19591	11497	1.704
plate 1	UM0120874	1325159	20314	13820	1.47
plate 1	Buffer	1356782	4629	12984	0.357
plate 1	Buffer	1309829	4584	11402	0.402
plate 1	Buffer	1337926	4343	12969	0.335
plate 1	Buffer	1342776	3741	8947	0.418
plate 1	Buffer	1328526	4038	10275	0.393
plate 1	Buffer	1323322	4242	8705	0.487
plate 1	Buffer	1314253	5205	12138	0.429
plate 1	Buffer	1334531	5126	13062	0.392
plate 1	Buffer	1325913	4996	11323	0.441
plate 1	Buffer	1321370	4514	10510	0.429
plate 1	Buffer	1330875	4666	12318	0.379
plate 1	Buffer	1325473	4435	11173	0.397
plate 1	Buffer	1324818	4412	11582	0.381
plate 1	Buffer	1295751	5105	12436	0.411
plate 1	Buffer	1303532	4563	12224	0.373
plate 1	Buffer	1318946	5297	13421	0.395
plate 1	AngII only	1400382	20677	11653	1.774
plate 1	AngII only	1375215	19720	13740	1.435
plate 1	AngII only	1399225	17474	12245	1.427
plate 1	AngII only	1385551	19140	12945	1.479
plate 1	AngII only	1385330	20653	13741	1.503
plate 1	AngII only	1368197	18276	11364	1.608
plate 1	AngII only	1378162	21167	14677	1.442
plate 1	AngII only	1371938	19981	13390	1.492
plate 1	AngII only	1375401	20666	11773	1.755
plate 1	AngII only	1360776	19075	14038	1.359
plate 1	AngII only	1389964	19118	11489	1.664
plate 1	AngII only	1385636	20075	13117	1.53
plate 1	AngII only	1368390	20425	12781	1.598
plate 1	AngII only	1363126	18031	11877	1.518
plate 1	AngII only	1358059	20491	12470	1.643
plate 1	AngII only	1366018	19998	13263	1.508
plate2	Buffer	1417008	14880.6	31916.7	0.466
plate2	Buffer	1411568	13324.5	33747.7	0.395
plate2	Buffer	1396899	12356.3	28732.6	0.43
plate2	Buffer	1411567	14680.1	32915	0.446
plate2	Buffer	1383818	14313.5	32763.6	0.437
plate2	Buffer	1390107	14576.3	37201.6	0.392
plate2	Buffer	1380815	14161.4	32981.3	0.429
plate2	Buffer	1397053	14700.8	35592.9	0.413
plate2	Buffer	1358676	13877.8	32328.3	0.429
plate2	Buffer	1390560	15378.6	34608.8	0.444
plate2	Buffer	1384003	13096.3	34523.7	0.379
plate2	Buffer	1384451	13580.4	36189.1	0.375
plate2	Buffer	1370396	12515.4	28358.9	0.441
plate2	Buffer	1364810	14202.8	35663.9	0.398
plate2	Buffer	1351593	11975.9	28368.3	0.422
plate2	Buffer	1402471	15821.2	36212.7	0.437
plate2	AngII only	1433183	46674.9	40825.8	1.143
plate2	AngII only	1408191	48798.4	41511.9	1.176
plate2	AngII only	1417710	45291.6	40721.7	1.112
plate2	AngII only	1433142	45402.3	41034	1.106
plate2	AngII only	1394898	48411	39789.7	1.217
plate2	AngII only	1399530	47657.1	40816.4	1.168
plate2	AngII only	1390979	43735.4	39747.1	1.1
plate2	AngII only	1409385	45990.2	41710.6	1.103
plate2	AngII only	1385030	47242.1	40385.8	1.17
plate2	AngII only	1398459	36894.9	34940	1.056
plate2	AngII only	1394291	37711.1	34386.4	1.097
plate2	AngII only	1400552	44627.6	41176	1.084
plate2	AngII only	1375749	42013.2	38985.3	1.078
plate2	AngII only	1387407	38534.1	34722.4	1.11
plate2	AngII only	1367496	44752.1	38157.3	1.173
plate2	AngII only	1399435	43050.6	38431.7	1.12
plate2	UM0121349	1450655	50520.6	40627.1	1.244
plate2	UM0120439	1384458	43756.1	41336.8	1.059
plate2	UM0121278	1393504	41930.2	34320.2	1.222
plate2	UM0120441	1382021	47069.2	36141.8	1.302
plate2	UM0120896	1383603	43216.6	35881.5	1.204
plate2	UM0120443	1369772	46889.4	40929.9	1.146
plate2	UM0121378	1408275	46965.4	38881.2	1.208
plate2	UM0120444	1363548	45969.4	42410.9	1.084
plate2	UM0121476	1361954	44344	39179.3	1.132
plate2	UM0120447	1333277	44143.5	37107	1.19
plate2	UM0121355	1376516	44371.7	39879.6	1.113
plate2	UM0120454	1365139	46965.4	42074.9	1.116
plate2	UM0121354	1353035	46564.3	41109.7	1.133
plate2	UM0121457	1352595	44226.5	39794.4	1.111
plate2	UM0121386	1238325	43977.5	34925.8	1.259
plate2	UM0120899	1371564	41100.2	38460.1	1.069
plate2	UM0121237	1579048	49939.6	45434.3	1.099
plate2	UM0120626	1413326	50416.9	44814.5	1.125
plate2	UM0121361	1404990	51212.3	45282.9	1.131
plate2	UM0121291	1392763	44600	41275.3	1.081
plate2	UM0121451	1387860	48155.1	44715.1	1.077
plate2	UM0120485	1381918	28235.7	31396.3	0.899
plate2	UM0121374	1374208	48639.3	44398.1	1.096
plate2	UM0120487	1380781	50029.5	44000.7	1.137
plate2	UM0120425	1373629	45333.1	41658.6	1.088
plate2	UM0121486	1361860	40851.2	38356	1.065
plate2	UM0121479	1387483	46840.9	39974.2	1.172
plate2	UM0121258	1383665	47636.4	42235.8	1.128
plate2	UM0121480	1375556	44060.5	39198.2	1.124
plate2	UM0120333	1367083	43790.7	40348	1.085
plate2	UM0121482	1359139	45118.7	38602.1	1.169
plate2	UM0121292	1317068	46246.1	40911	1.13
plate2	UM0121431	1419567	53640.1	43205.8	1.242
plate2	UM0121256	1406844	48334.9	42619.1	1.134
plate2	UM0121356	1043114	41141.7	34329.7	1.198
plate2	UM0120448	1368483	48895.2	42600.1	1.148
plate2	UM0118139	1370155	49331	42202.7	1.169
plate2	UM0119735	1362288	47574.1	42779.9	1.112
plate2	UM0121429	1369799	46923.9	44142.6	1.063
plate2	UM0120463	1357119	45817.3	41327.4	1.109
plate2	UM0121379	1363997	47954.5	43830.3	1.094
plate2	UM0120465	1363965	44724.5	39685.6	1.127
plate2	UM0120671	1365976	33312.2	29943.8	1.112
plate2	UM0120468	1361815	46910.1	42609.6	1.101
plate2	UM0121427	1359624	46744.1	42278.4	1.106
plate2	UM0120471	1353342	44226.5	36875.1	1.199
plate2	UM0121475	1350972	46266.9	41010.4	1.128
plate2	UM0120456	1395091	42054.7	37258.4	1.129
plate2	UM0121400	1417862	49455.5	43319.3	1.142
plate2	UM0121293	1385882	49261.8	41852.6	1.177
plate2	UM0121453	1531014	49766.7	41985	1.185
plate2	UM0120491	1391308	45457.6	41677.5	1.091
plate2	UM0121363	1380668	49317.1	43305.1	1.139
plate2	UM0120493	1289242	31742.2	29210.5	1.087
plate2	UM0121484	1381260	49462.4	47000.4	1.052
plate2	UM0120502	1375164	45734.3	42585.9	1.074
plate2	UM0121239	1360581	43756.1	41866.8	1.045
plate2	UM0120492	1416936	37185.4	32919.8	1.13
plate2	UM0121375	1379890	49165	45429.6	1.082
plate2	UM0118608	1378893	43521	40570.3	1.073
plate2	UM0121401	1364841	39661.5	37159	1.067
plate2	UM0120497	1287308	37226.9	35635.5	1.045
plate2	UM0121398	1357097	38880	38474.3	1.011
plate2	UM0121500	9454240	42144.6	40291.2	1.046
plate2	UM0121430	1394789	53315	43641.1	1.222
plate2	UM0120458	1362323	50154	41185.4	1.218
plate2	UM0121432	1386445	50499.9	45306.5	1.115
plate2	UM0120607	1381161	48168.9	37854.5	1.272
plate2	UM0121433	1372981	41003.3	42723.2	0.96
plate2	UM0052903	1366052	47159.1	41261.1	1.143
plate2	UM0121372	1368130	46785.6	43267.3	1.081
plate2	UM0120459	1358178	40954.9	39307.1	1.042
plate2	UM0120662	1368788	50472.2	39193.5	1.288
plate2	UM0120461	1351287	40422.4	36969.8	1.093
plate2	UM0121387	1359442	48853.7	39042.1	1.251
plate2	UM0120464	1368900	48085.9	43631.6	1.102
plate2	UM0119657	1356217	46834	42283.1	1.108
plate2	UM0120466	1595062	43977.5	39851.2	1.104
plate2	UM0121434	1359447	31894.4	25974.4	1.228
plate2	UM0120469	1383572	41529	36813.6	1.128
plate2	UM0121456	1408002	34896.1	38611.5	0.904
plate2	UM0120505	1401954	48922.9	43030.7	1.137
plate2	UM0121399	1411146	48812.2	43149	1.131
plate2	UM0121297	1398134	48957.4	41862	1.169
plate2	UM0121497	1384842	47982.2	45940.6	1.044
plate2	UM0121462	1374654	48023.7	42945.5	1.118
plate2	UM0121397	1375303	48922.9	44114.2	1.109
plate2	UM0120495	1506264	47027.7	42169.6	1.115
plate2	UM0121454	1362410	46958.5	39330.7	1.194
plate2	UM0120629	1398370	46142.4	37528.1	1.23
plate2	UM0121483	1383497	40173.4	38266.1	1.05
plate2	UM0121309	1420474	47269.8	42709	1.107
plate2	UM0110300	1429314	36237.9	34050.5	1.064
plate2	UM0000492	1375592	41944	39572	1.06
plate2	UM0121494	1360608	44883.5	38436.5	1.168
plate2	UM0121337	1375382	45741.2	37414.5	1.223
plate2	UM0118582	1418204	49773.6	36411.5	1.367
plate2	UM0120457	1387970	49033.5	41956.7	1.169
plate2	UM0121255	1676842	46564.3	43096.9	1.08
plate2	UM0120460	1410510	43140.6	37144.8	1.161
plate2	UM0121428	1384491	48383.4	42396.7	1.141
plate2	UM0120462	1370190	47442.7	42737.3	1.11
plate2	UM0118187	1372242	47096.9	41653.8	1.131
plate2	UM0118156	2097696	42497.3	40381.1	1.052
plate2	UM0120665	1361830	42836.2	40385.8	1.061
plate2	UM0120470	1357375	42801.6	41412.5	1.034
plate2	UM0121426	1394260	42670.2	40049.9	1.065
plate2	UM0120654	1377778	43624.7	43489.7	1.003
plate2	UM0121368	1365630	39993.5	39638.3	1.009
plate2	UM0121492	1367170	41515.2	37953.9	1.094
plate2	UM0121440	1355479	45575.2	39221.9	1.162
plate2	UM0120606	1381011	46515.9	42254.7	1.101
plate2	UM0121396	1416412	19203.1	25804	0.744
plate2	UM0121298	1390619	45181	39165.1	1.154
plate2	UM0121455	1421194	44551.5	42425.1	1.05
plate2	UM0121407	1398273	14956.7	37239.4	0.402
plate2	UM0120651	9597005	43438	14014.4	3.1
plate2	UM0121339	1557787	46419	40357.4	1.15
plate2	UM0120602	1830198	45333.1	40267.5	1.126
plate2	UM0121260	1384024	17135.2	28117.6	0.609
plate2	UM0120644	1370851	45360.8	40324.3	1.125
plate2	UM0121306	1364261	49517.7	36671.7	1.35
plate2	UM0120618	1392816	42746.3	41284.8	1.035
plate2	UM0121310	1381011	17280.5	35706.5	0.484
plate2	UM0120670	1568059	23733.2	33009.6	0.719
plate2	UM0121263	1463102	37372.2	35772.7	1.045
plate2	UM0120659	1373082	20372	27152.4	0.75
plate2	UM0121294	1377605	44759	39288.1	1.139
plate2	UM0121373	1426368	51744.9	40527.8	1.277
plate2	UM0120622	1371658	53308.1	43887.1	1.215
plate2	UM0121235	1393706	50340.8	42846.2	1.175
plate2	UM0121348	1380245	49344.8	40305.4	1.224
plate2	UM0121389	1376833	48376.4	39870.1	1.213
plate2	UM0120655	1383181	47200.6	39524.7	1.194
plate2	UM0121279	1382574	51883.2	38498	1.348
plate2	UM0120624	1361846	43949.8	41748.5	1.053
plate2	UM0121236	1354729	43853	40007.3	1.096
plate2	UM0121364	1351447	41383.8	38554.8	1.073
plate2	UM0119821	1366448	45319.3	39794.4	1.139
plate2	UM0121288	1369977	43617.8	38739.3	1.126
plate2	UM0121438	2049206	37918.6	35389.5	1.071
plate2	UM0121403	1354377	46024.8	42420.3	1.085
plate2	UM0121441	1354849	44095	39184	1.125
plate2	UM0121365	1380782	44025.9	38058	1.157
plate2	UM0121362	1407642	53467.2	42538.6	1.257
plate2	UM0121300	1383247	43514.1	28127	1.547
plate2	UM0000507	1397253	49676.8	43532.2	1.141
plate2	UM0121243	3160865	45264	40007.3	1.131
plate2	UM0120426	1386494	46322.2	42434.5	1.092
plate2	UM0121304	1386018	48134.4	42765.7	1.126
plate2	UM0120428	1553522	54131.2	41474	1.305
plate2	UM0120500	1386254	34252.9	31826.8	1.076
plate2	UM0120431	1374151	43029.9	40158.7	1.071
plate2	UM0120503	1367353	41826.4	40083	1.043
plate2	UM0120436	1383451	37171.6	35294.9	1.053
plate2	UM0121340	1394834	44129.6	43257.8	1.02
plate2	UM0119809	1390114	46349.9	42727.9	1.085
plate2	UM0121295	1374393	45264	41933	1.079
plate2	UM0120427	1342875	42857	36108.6	1.187
plate2	UM0121338	2189064	44295.6	36231.7	1.223
plate2	UM0121357	1405478	54034.3	40702.8	1.328
plate2	UM0120621	1364447	49075	41166.5	1.192
plate2	UM0121359	1392101	54428.6	40570.3	1.342
plate2	UM0121459	1382289	47055.4	40579.8	1.16
plate2	UM0121439	1363747	48452.5	33615.2	1.441
plate2	UM0120620	1361513	49877.4	41090.8	1.214
plate2	UM0121358	1370483	52090.7	40319.6	1.292
plate2	UM0121485	1363127	46363.7	43059.1	1.077
plate2	UM0121443	1361061	45091	41810	1.078
plate2	UM0120623	1356381	23090	37263.1	0.62
plate2	UM0121390	1318355	47560.3	41549.7	1.145
plate2	UM0121241	2507921	42960.7	41308.4	1.04
plate2	UM0121280	1352082	46107.8	40991.4	1.125
plate2	UM0120605	1361941	40097.3	40712.3	0.985
plate2	UM0121436	513075	4036.52	20656.6	0.195
plate2	UM0120455	1384938	47747	40731.2	1.172
plate2	UM0118343	1411690	52111.5	38725.1	1.346
plate2	UM0121301	1376306	48604.7	37088	1.311
plate2	UM0120432	7946087	31970.5	25889.2	1.235
plate2	UM0121302	1381560	46640.4	42079.7	1.108
plate2	UM0120434	1381521	51648.1	43537	1.186
plate2	UM0121305	1383722	18276.4	36624.4	0.499
plate2	UM0121335	1375460	48812.2	41213.8	1.184
plate2	UM0121307	1482802	40353.2	39851.2	1.013
plate2	UM0120389	1368234	43009.1	37528.1	1.146
plate2	UM0121311	1368127	41446	43546.4	0.952
plate2	UM0120433	1389944	43244.3	32546	1.329
plate2	UM0121312	1417530	16976.2	38086.4	0.446
plate2	UM0120435	1386808	48106.7	41194.9	1.168
plate2	UM0121296	1377317	39744.5	41265.9	0.963
plate2	UM0120429	1362385	42711.7	37499.7	1.139
plate2	UM0121242	1382896	30863.9	35190.8	0.877
plate2	UM0120673	1396669	51482.1	40575.1	1.269
plate2	UM0121287	1363088	23836.9	28070.3	0.849
plate2	UM0121380	1391612	45021.9	42070.2	1.07
plate2	UM0120482	1373562	47670.9	39732.9	1.2
plate2	UM0121493	1367286	49732.1	41687	1.193
plate2	UM0121461	1356222	49005.9	40272.3	1.217
plate2	UM0121388	1369472	46965.4	33189.4	1.415
plate2	UM0120608	1363045	49497	43584.3	1.136
plate2	UM0121369	1361507	47366.6	35777.5	1.324
plate2	UM0121460	1359369	47525.7	41526.1	1.144
plate2	UM0121391	1412462	47518.8	43830.3	1.084
plate2	UM0120474	1683745	47138.4	45197.7	1.043
plate2	UM0121435	1405881	46903.2	42921.9	1.093
plate2	UM0120645	1362325	48535.5	37802.5	1.284
plate2	UM0121437	1382084	44904.3	39955.3	1.124
plate2	UM0121259	1390695	44786.7	38914.3	1.151
plate2	UM0120430	1468982	51177.7	41194.9	1.242
plate2	UM0121303	1361626	37621.2	33317.2	1.129
plate2	UM0121281	1387755	49317.1	41928.3	1.176
plate2	UM0121244	1390955	42863.9	40688.6	1.053
plate2	UM0120601	1377955	44876.6	37002.9	1.213
plate2	UM0121261	1374783	45685.9	37617.9	1.214
plate2	UM0120437	6399710	48245	42250	1.142
plate2	UM0120506	1370175	34052.3	34589.9	0.984
plate2	UM0120445	1375192	45761.9	39486.8	1.159
plate2	UM0120488	1369115	42020.1	37759.9	1.113
plate2	UM0120452	1392974	42919.2	39690.3	1.081
plate2	UM0120489	1417602	45623.6	45230.8	1.009
plate2	UM0121285	1391221	42020.1	41668	1.008
plate2	UM0121347	1381797	45499.1	41067.1	1.108
plate2	UM0120604	1358582	38969.9	33019.1	1.18
plate2	UM0120628	1352825	42774	36681.1	1.166
plate2	UM0121469	1379524	46578.1	37613.2	1.238
plate2	UM0121366	1343362	47774.7	40579.8	1.177
plate2	UM0042538	1364118	49324	41762.7	1.181
plate2	UM0121405	1359714	45367.7	39221.9	1.157
plate2	UM0121477	1534163	48590.9	38654.1	1.257
plate2	UM0120486	1341219	47968.4	41942.5	1.144
plate2	UM0121442	1349040	44745.2	38644.7	1.158
plate2	UM0120473	1353681	39419.5	24223.8	1.627
plate2	UM0121445	1348613	41771.1	36037.7	1.159
plate2	UM0120479	1354930	35484	30729.2	1.155
plate2	UM0118274	1388445	47006.9	43470.7	1.081
plate2	UM0120480	1355711	45492.2	38829.2	1.172
plate2	UM0121446	1367191	53149	41043.5	1.295
plate2	UM0121289	1364505	45257	38412.8	1.178
plate2	UM0121450	1362729	47366.6	37840.3	1.252
plate2	UM0120475	1388602	41328.4	32948.1	1.254
plate2	UM0120660	1370164	53522.5	40958.3	1.307
plate2	UM0120498	1357376	46059.4	41123.9	1.12
plate2	UM0120451	1382231	50354.6	43607.9	1.155
plate2	UM0121262	1389665	44191.9	31311.1	1.411
plate2	UM0120672	1369902	50797.3	39004.2	1.302
plate2	UM0120334	1369245	43984.4	40877.9	1.076
plate2	UM0120438	1378213	47698.6	40234.4	1.186
plate2	UM0120490	1245480	46917	29508.5	1.59
plate2	UM0120440	1365521	42047.7	34381.7	1.223
plate2	UM0120496	1369887	39177.4	36444.6	1.075
plate2	UM0121240	1451747	54760.6	40788	1.343
plate2	UM0120501	1345159	49165	43229.4	1.137
plate2	UM0120446	1382384	46218.4	42491.3	1.088
plate2	UM0121313	1367938	41985.5	36837.3	1.14
plate2	UM0120449	1364224	48943.6	42117.5	1.162
plate2	UM0120627	1394218	40782	36004.6	1.133
plate2	UM0121444	1398940	49849.7	41975.6	1.188
plate2	UM0121404	1348378	47491.1	43943.9	1.081
plate2	UM0121478	1416558	44330.2	39912.7	1.111
plate2	UM0120481	1362592	46730.3	41417.3	1.128
plate2	UM0121470	1357811	47753.9	41445.7	1.152
plate2	UM0121406	1350911	48182.8	40778.5	1.182
plate2	UM0121448	1352137	49822	39250.3	1.269
plate2	UM0121257	1352488	43673.1	39614.6	1.102
plate2	UM0121498	1346087	44025.9	40991.4	1.074
plate2	UM0121290	1359139	15641.4	34168.8	0.458
plate2	UM0121481	1371406	53861.4	40409.5	1.333
plate2	UM0120476	1372891	46128.5	43021.2	1.072
plate2	UM0121392	1371704	43687	42273.7	1.033
plate2	UM0120483	1365340	48411	41265.9	1.173
plate2	UM0053234	1356796	45042.6	38133.7	1.181
plate2	UM0121502	1391799	44904.3	39335.4	1.142
plate2	UM0120619	1368697	53833.8	40925.2	1.315
plate2	UM0121299	1341099	48417.9	40707.6	1.189
plate2	UM0120442	1178710	44918.1	34320.2	1.309
plate2	UM0120499	7139667	46107.8	35205	1.31
plate2	UM0118985	1379908	46356.8	40977.2	1.131
plate2	UM0121308	1363409	48037.5	44696.2	1.075
plate2	UM0120603	1338847	51060.1	31396.3	1.626
plate2	UM0120504	1365384	43050.6	36473	1.18
plate2	UM0121282	1367380	39523.2	30951.5	1.277
plate2	UM0121314	1659688	45741.2	35682.8	1.282
plate2	UM0121283	1384530	48127.4	43854	1.097
plate2	UM0121408	1373712	37510.5	33236.7	1.129
plate2	UM0121402	1374339	43797.6	40612.9	1.078
plate2	UM0120508	1380600	46626.5	38980.6	1.196
plate2	UM0121286	1364830	43306.6	37679.5	1.149
plate2	UM0121409	1384771	42933.1	38185.7	1.124
plate2	UM0121238	1390803	49337.9	41739	1.182
plate2	UM0120392	1833467	45879.5	39737.6	1.155
plate2	UM0121393	1357436	48632.4	41918.8	1.16
plate2	UM0120484	1364580	44551.5	40016.8	1.113
plate2	UM0121360	1369142	51011.7	39169.8	1.302
plate2	UM0120393	1346549	47664	42619.1	1.118
plate2	UM0118163	1352593	48832.9	43186.8	1.131
plate2	UM0120477	1355679	41847.2	36998.1	1.131
plate2	UM0121449	1372718	41971.7	38190.4	1.099
plate2	UM0120472	1125280	35442.5	34211.4	1.036
plate2	UM0121395	1371951	48839.9	40494.6	1.206
plate2	UM0120478	1393997	44925	40925.2	1.098
plate2	UM0121452	1367563	47518.8	40220.2	1.181
plate2	UM0121487	1088368	37980.8	34372.3	1.105
plate2	UM0121394	1351544	43908.3	39283.4	1.118
plate2	UM0120625	1393048	49766.7	40967.8	1.215
plate2	UM0118073	1417475	49946.5	42822.5	1.166
plate2	UM0120513	655519	20717.8	26475.9	0.783
plate2	UM0121284	1449126	45582.1	41199.6	1.106
plate2	UM0120517	1385136	47415	41573.4	1.141
plate2	UM0121371	1370245	50776.5	44374.4	1.144
plate2	UM0120631	1365148	45077.2	39415.9	1.144
plate2	UM0120453	1380787	46612.7	40348	1.155
plate2	UM0121319	1375640	46515.9	37636.9	1.236
plate2	UM0121376	1367329	45554.5	39193.5	1.162
plate2	UM0120663	1370823	44019	37925.5	1.161
plate2	UM0121336	1405446	44855.9	40120.9	1.118
plate2	UM0120335	1387353	47968.4	39486.8	1.215
plate2	UM0120450	1381556	46792.5	41573.4	1.126
plate2	UM0121488	1175201	43265.1	35734.9	1.211
plate2	UM0000757	1369039	42981.5	37026.5	1.161
plate2	UM0121343	1389964	47636.4	30440.6	1.565
plate2	Buffer	1390851	16492	38758.2	0.426
plate2	Buffer	1351218	15786.6	38725.1	0.408
plate2	Buffer	1375344	13497.4	31500.4	0.428
plate2	Buffer	1363679	13151.6	34817	0.378
plate2	Buffer	1356511	16001	39955.3	0.4
plate2	Buffer	1361542	12819.7	34599.4	0.371
plate2	Buffer	1352558	16416	40016.8	0.41
plate2	Buffer	1353250	12384	33392.9	0.371
plate2	Buffer	1366249	15814.3	37811.9	0.418
plate2	Buffer	1368416	15330.2	37703.1	0.407
plate2	Buffer	1368754	16346.8	42032.4	0.389
plate2	Buffer	1360027	16326.1	40745.4	0.401
plate2	Buffer	1374423	14064.5	38166.8	0.369
plate2	Buffer	1368800	14472.6	35772.7	0.405
plate2	Buffer	1355831	12639.8	34334.4	0.368
plate2	Buffer	1394196	16651.1	38625.7	0.431
plate2	AngII only	1415932	50403	44398.1	1.135
plate2	AngII only	1404634	43285.8	35905.2	1.206
plate2	AngII only	1416413	49213.4	43551.2	1.13
plate2	AngII only	1409679	44966.5	41762.7	1.077
plate2	AngII only	1404684	48715.4	43806.7	1.112
plate2	AngII only	1396351	52740.9	45931.1	1.148
plate2	AngII only	1405714	50389.2	44251.4	1.139
plate2	AngII only	1400501	52491.9	44535.3	1.179
plate2	AngII only	1399554	49012.8	43693.1	1.122
plate2	AngII only	1399135	45277.8	40665	1.113
plate2	AngII only	1429300	45637.5	42093.9	1.084
plate2	AngII only	1426982	47332	43943.9	1.077
plate2	AngII only	1419637	48964.4	44298.7	1.105
plate2	AngII only	1415147	48777.6	44147.3	1.105
plate2	AngII only	1401673	44399.4	37476	1.185
plate2	AngII only	1430872	43597.1	41057.7	1.062
plate3	Buffer	1410331	5020	12437	0.404
plate3	Buffer	1410565	4310	10333	0.417
plate3	Buffer	1371355	5243	13866	0.378
plate3	Buffer	1379704	4059	10258	0.396
plate3	Buffer	1354179	4125	8834	0.467
plate3	Buffer	1363007	5101	9440	0.54
plate3	Buffer	1339992	5444	12056	0.452
plate3	Buffer	1344263	4495	10931	0.411
plate3	Buffer	1322547	4745	12024	0.395
plate3	Buffer	1342147	5183	11241	0.461
plate3	Buffer	1332336	5106	11916	0.428
plate3	Buffer	1371207	4574	11454	0.399
plate3	Buffer	1319166	4786	12218	0.392
plate3	Buffer	1324983	5357	12197	0.439
plate3	Buffer	1303817	4273	12303	0.347
plate3	Buffer	1353679	4941	15050	0.328
plate3	AngII only	1418769	20147	13932	1.446
plate3	AngII only	1394208	19305	11434	1.688
plate3	AngII only	1389935	19987	14487	1.38
plate3	AngII only	1392864	18426	12316	1.496
plate3	AngII only	1370636	19210	13114	1.465
plate3	AngII only	1370384	19498	12757	1.528
plate3	AngII only	1352965	22706	12876	1.763
plate3	AngII only	1388846	18064	11858	1.523
plate3	AngII only	1349046	17598	10798	1.63
plate3	AngII only	1350724	18149	12961	1.4
plate3	AngII only	1363126	17137	9538	1.797
plate3	AngII only	1353320	18937	12875	1.471
plate3	AngII only	1339073	18682	10983	1.701
plate3	AngII only	1337140	17500	12734	1.374
plate3	AngII only	1320319	19133	12412	1.541
plate3	AngII only	1345394	19923	14527	1.371
plate3	UM0120514	1400482	20665	10570	1.955
plate3	UM0120538	1541789	17613	10624	1.658
plate3	UM0121410	1381104	18646	12247	1.522
plate3	UM0120539	1049682	11332	9210	1.23
plate3	UM0121318	1366807	21834	9208	2.371
plate3	UM0120980	1358317	18651	12329	1.513
plate3	UM0120526	1488637	21972	13730	1.6
plate3	UM0120541	1191552	16066	12172	1.32
plate3	UM0120641	1318940	21941	13456	1.631
plate3	UM0120992	1330782	19388	10358	1.872
plate3	UM0120647	1339431	20339	12215	1.665
plate3	UM0120999	1150704	8810	3784	2.328
plate3	UM0121316	1318588	20668	12342	1.675
plate3	UM0121007	1298922	13584	7290	1.863
plate3	UM0121264	1217541	21301	11468	1.857
plate3	UM0120957	1321622	16986	11217	1.514
plate3	UM0120941	1380612	17922	8782	2.041
plate3	UM0120390	1353022	16739	11626	1.44
plate3	UM0120949	1360035	20160	12331	1.635
plate3	UM0121035	1363889	17550	12488	1.405
plate3	UM0120904	1352456	15814	9029	1.751
plate3	UM0121041	1431891	19310	11840	1.631
plate3	UM0120910	1345966	14853	7273	2.042
plate3	UM0121053	1330115	19850	13515	1.469
plate3	UM0120915	1337133	18140	11135	1.629
plate3	UM0121030	1332097	12531	7355	1.704
plate3	UM0120922	1343532	18208	9750	1.867
plate3	UM0120558	1340917	19657	12320	1.596
plate3	UM0120929	1335846	19428	11629	1.671
plate3	UM0119851	1327553	15680	10389	1.509
plate3	UM0120719	1321393	21333	11584	1.842
plate3	UM0121061	1332813	22737	15445	1.472
plate3	UM0121345	1385014	20051	10049	1.995
plate3	UM0042379	1360299	15449	9577	1.613
plate3	UM0120630	1356574	15889	9850	1.613
plate3	UM0120972	1339158	16209	10916	1.485
plate3	UM0121341	1343329	10725	7291	1.471
plate3	UM0120981	1275620	6125	6763	0.906
plate3	UM0120527	1320036	20254	13832	1.464
plate3	UM0120542	1337909	17709	13058	1.356
plate3	UM0120507	1323195	15576	11350	1.372
plate3	UM0120993	1439863	16654	9645	1.727
plate3	UM0120509	1352295	17884	10653	1.679
plate3	UM0120548	1326875	20987	10963	1.914
plate3	UM0121342	1328935	15766	10109	1.56
plate3	UM0121008	1313476	20582	10869	1.894
plate3	UM0120521	4093481	13683	3285	4.165
plate3	UM0120666	1328490	18121	12819	1.414
plate3	UM0120942	1379796	19354	13410	1.443
plate3	UM0121064	3378324	17340	9041	1.918
plate3	UM0120950	1358176	13604	5412	2.514
plate3	UM0121068	1349610	15962	11108	1.437
plate3	UM0120530	1350900	18185	13792	1.319
plate3	UM0121071	1334105	13492	8393	1.608
plate3	UM0120916	1431256	17943	10939	1.64
plate3	UM0120642	1322629	19251	14433	1.334
plate3	UM0120923	1314212	19851	10278	1.931
plate3	UM0120648	1318504	18179	10601	1.715
plate3	UM0120930	1391317	18764	12416	1.511
plate3	UM0121065	1348388	19153	11065	1.731
plate3	UM0120943	1343242	18863	12324	1.531
plate3	UM0120561	1333372	17110	9813	1.744
plate3	UM0120701	1323454	21424	12118	1.768
plate3	UM0120557	2272402	17733	9145	1.939
plate3	UM0120646	1385252	19019	12655	1.503
plate3	UM0120724	1313790	11328	7002	1.618
plate3	UM0121315	1362932	17744	12675	1.4
plate3	UM0120982	1341086	15768	11409	1.382
plate3	UM0121317	1337880	17732	12498	1.419
plate3	UM0120547	1028340	15664	8102	1.933
plate3	UM0121245	1339370	18826	13650	1.379
plate3	UM0121000	1332006	17556	12021	1.46
plate3	UM0121344	1335723	18489	11684	1.582
plate3	UM0121009	1309478	16999	10906	1.559
plate3	UM0120518	1342137	17448	11994	1.455
plate3	UM0121010	2111555	15100	8021	1.883
plate3	UM0120522	1326848	19575	11473	1.706
plate3	UM0120723	5024283	18266	12103	1.509
plate3	UM0121265	1323181	20899	14362	1.455
plate3	UM0121019	1334340	21346	15386	1.387
plate3	UM0120905	1373510	19540	11855	1.648
plate3	UM0121056	1324116	19474	13465	1.446
plate3	UM0120911	1352768	18246	10964	1.664
plate3	UM0121320	1351051	17838	12944	1.378
plate3	UM0120917	1353087	19226	11930	1.612
plate3	UM0121463	1332707	17815	10009	1.78
plate3	UM0120924	1489232	20880	13025	1.603
plate3	UM0121069	1326928	18324	12086	1.516
plate3	UM0120931	1443326	17416	10536	1.653
plate3	UM0121411	1338475	16856	9794	1.721
plate3	UM0120725	1353181	17212	11460	1.502
plate3	UM0121060	1352740	18490	12498	1.479
plate3	UM0120944	9050619	17454	9897	1.764
plate3	UM0121062	1337577	17966	11901	1.51
plate3	UM0120929	1325894	19335	11469	1.686
plate3	UM0121066	1335523	28727	17695	1.623
plate3	UM0120609	1387861	19522	13477	1.449
plate3	UM0121023	1348203	17995	11548	1.558
plate3	UM0120900	1360943	17259	10835	1.593
plate3	UM0120553	513478	6020	7968	0.756
plate3	UM0120511	1349337	18882	13546	1.394
plate3	UM0121042	1335107	15722	10345	1.52
plate3	UM0120515	1335561	18925	13464	1.406
plate3	UM0121047	1327842	15723	10016	1.57
plate3	UM0120519	1420996	14531	10068	1.443
plate3	UM0121011	1316864	16272	10342	1.573
plate3	UM0120523	1352676	18563	13660	1.359
plate3	UM0120632	1331257	19902	11705	1.7
plate3	UM0120520	1330586	15629	9518	1.642
plate3	UM0120551	1330421	18305	10531	1.738
plate3	UM0120510	1314309	21129	13895	1.521
plate3	UM0121024	1306344	19538	14971	1.305
plate3	UM0120720	1374689	19307	12597	1.533
plate3	UM0121070	1363111	18242	10958	1.665
plate3	UM0120958	1359740	16243	11425	1.422
plate3	UM0121072	1359897	8389	10706	0.784
plate3	UM0120965	1967136	19049	12075	1.578
plate3	UM0121321	1369929	5577	10923	0.511
plate3	UM0120973	1339713	18102	12231	1.48
plate3	UM0121054	1332142	6936	11475	0.604
plate3	UM0120983	1329713	15204	8050	1.889
plate3	UM0121057	1327471	16792	12319	1.363
plate3	UM0120543	1119549	237	58	4.086
plate3	UM0120717	1343978	15726	10500	1.498
plate3	UM0120549	1334279	19631	12929	1.518
plate3	UM0120559	1334114	13689	8711	1.571
plate3	UM0120951	1314867	19478	13091	1.488
plate3	UM0120560	1315298	20918	14165	1.477
plate3	UM0120027	1390803	21189	14815	1.43
plate3	UM0121031	1332535	13415	4890	2.743
plate3	UM0120524	1403141	21730	15477	1.404
plate3	UM0120718	1355793	18069	12047	1.5
plate3	UM0120512	1380540	17442	11692	1.492
plate3	UM0121043	1327343	14391	12829	1.122
plate3	UM0120516	995343	15046	11431	1.316
plate3	UM0121048	1322988	15446	12589	1.227
plate3	UM0120525	1638600	17874	12101	1.477
plate3	UM0050273	1324585	16602	11099	1.496
plate3	UM0120528	1333712	18965	13556	1.399
plate3	UM0120550	1269667	17734	8883	1.996
plate3	UM0121248	1334634	16354	8604	1.901
plate3	UM0120633	1311352	18309	11021	1.661
plate3	UM0120533	1295303	20937	11310	1.851
plate3	UM0120552	1324436	19026	12918	1.473
plate3	UM0120959	1391781	18799	12182	1.543
plate3	UM0121058	1345648	17669	9659	1.829
plate3	UM0120966	1368540	17234	11082	1.555
plate3	UM0121063	1193898	13646	7502	1.819
plate3	UM0120974	1350859	20315	11201	1.814
plate3	UM0121067	1374408	18536	12396	1.495
plate3	UM0120984	1335676	20664	14108	1.465
plate3	UM0120715	1300087	16675	12044	1.385
plate3	UM0120989	1332391	15717	7257	2.166
plate3	UM0121073	1328936	22287	12475	1.787
plate3	UM0120994	1331143	19941	13661	1.46
plate3	UM0121074	1427567	4997	5966	0.838
plate3	UM0121001	1307862	19049	12331	1.545
plate3	UM0121055	1321312	19174	10145	1.89
plate3	UM0120952	1124621	7117	4203	1.693
plate3	UM0121412	1321037	20188	13690	1.475
plate3	UM0120534	1366354	18190	12678	1.435
plate3	UM0121032	1340648	18263	10468	1.745
plate3	UM0120535	1292369	4871	10232	0.476
plate3	UM0120634	1345369	17352	12200	1.422
plate3	UM0120529	1246113	18312	14633	1.251
plate3	UM0120555	1360434	18071	12243	1.476
plate3	UM0120532	1314879	18192	11964	1.521
plate3	UM0121049	1313976	17171	8800	1.951
plate3	UM0120536	1339737	18170	10215	1.779
plate3	UM0121012	1319886	15737	9939	1.583
plate3	UM0121267	576282	4767	10853	0.439
plate3	UM0121016	1314676	16898	11372	1.486
plate3	UM0121266	1336588	21704	16888	1.285
plate3	UM0121020	1326534	17680	11549	1.531
plate3	UM0120531	1427300	17742	11897	1.491
plate3	UM0121025	1331777	19489	13647	1.428
plate3	UM0120960	1727479	17903	9076	1.973
plate3	UM0120714	1354060	18583	12014	1.547
plate3	UM0120967	1332096	20598	14698	1.401
plate3	UM0120347	1230931	16193	8906	1.818
plate3	UM0120975	1328988	20978	13643	1.538
plate3	UM0120351	1357997	6851	10233	0.67
plate3	UM0120540	1326260	19725	13726	1.437
plate3	UM0120355	1330638	17806	12465	1.428
plate3	UM0120544	1281796	18950	12291	1.542
plate3	UM0120359	1329925	17012	9558	1.78
plate3	UM0120995	1346362	21649	14340	1.51
plate3	UM0120336	1345869	8271	10735	0.77
plate3	UM0121002	1228602	15438	7939	1.945
plate3	UM0120339	1323535	18097	12125	1.493
plate3	UM0120537	1709913	17532	10160	1.726
plate3	UM0120341	1313962	20139	13935	1.445
plate3	UM0120610	1373643	23452	15671	1.497
plate3	UM0121033	1344773	19479	11745	1.658
plate3	UM0120932	1353973	15620	5714	2.734
plate3	UM0121036	1340095	17874	13687	1.306
plate3	UM0120937	1334199	17006	13042	1.304
plate3	UM0121044	1317692	18678	12916	1.446
plate3	UM0120945	1319147	20815	13775	1.511
plate3	UM0121050	1322066	18561	11623	1.597
plate3	UM0120901	1333993	15167	7371	2.058
plate3	UM0121013	1313901	18084	10735	1.685
plate3	UM0120906	1338983	17477	9901	1.765
plate3	UM0121017	1334956	18578	13946	1.332
plate3	UM0120912	1334018	16617	10297	1.614
plate3	UM0121021	1311952	17916	13194	1.358
plate3	UM0120918	1327468	17229	10862	1.586
plate3	UM0121026	1349168	16355	10813	1.513
plate3	UM0120961	1464104	21111	12529	1.685
plate3	UM0120344	1334237	20625	12991	1.588
plate3	UM0120968	1319339	16791	9896	1.697
plate3	UM0120348	1342798	13877	8546	1.624
plate3	UM0120976	1318467	19893	9989	1.991
plate3	UM0120352	1331131	16909	13567	1.246
plate3	UM0120985	1332245	19967	14314	1.395
plate3	UM0120356	1318247	18601	13551	1.373
plate3	UM0120990	1332172	16001	9719	1.646
plate3	UM0120360	1328304	19669	13839	1.421
plate3	UM0120996	1274500	14261	9446	1.51
plate3	UM0120337	1339822	18826	12131	1.552
plate3	UM0121003	1272541	12813	7915	1.619
plate3	UM0007307	1318839	18870	13040	1.447
plate3	UM0120953	1307880	18235	12144	1.502
plate3	UM0120342	1314913	17596	12400	1.419
plate3	UM0120925	1363631	20860	12468	1.673
plate3	UM0070201	1315718	13132	8071	1.627
plate3	UM0120933	1323546	18402	12507	1.471
plate3	UM0121037	1308614	16523	9975	1.656
plate3	UM0120938	1346174	18209	10647	1.71
plate3	UM0118974	1305774	16685	11415	1.462
plate3	UM0120946	1310253	20411	13998	1.458
plate3	UM0120716	1296687	18267	12486	1.463
plate3	UM0120902	1320038	18565	13067	1.421
plate3	UM0121014	1310682	17468	12525	1.395
plate3	UM0120907	1337406	17646	12456	1.417
plate3	UM0121018	1340692	16393	9216	1.779
plate3	UM0120913	1322534	19509	12543	1.555
plate3	UM0121022	1325979	17672	11196	1.578
plate3	UM0120919	1311670	18374	11741	1.565
plate3	UM0121027	1337241	19977	12922	1.546
plate3	UM0120962	1469299	14222	10778	1.32
plate3	UM0120345	1341367	18711	12068	1.55
plate3	UM0120969	1271361	12090	6095	1.984
plate3	UM0120349	1342315	19285	13834	1.394
plate3	UM0120977	1325765	16814	6822	2.465
plate3	UM0120353	1308957	17115	12223	1.4
plate3	UM0120986	5167071	15108	13338	1.133
plate3	UM0120357	1328594	19063	13729	1.389
plate3	UM0120545	1351422	18964	12800	1.482
plate3	UM0120361	1327029	17776	12272	1.449
plate3	UM0120997	1461348	18754	12179	1.54
plate3	UM0120338	1329869	19111	11879	1.609
plate3	UM0121004	1335582	20754	14923	1.391
plate3	UM0120340	1333834	18533	11947	1.551
plate3	UM0120954	1303764	18231	12928	1.41
plate3	UM0120343	1322835	11212	11156	1.005
plate3	UM0120926	1368023	21140	13431	1.574
plate3	UM0121034	1330170	19424	14773	1.315
plate3	UM0120934	1339242	17970	13375	1.344
plate3	UM0121038	1451789	20069	12589	1.594
plate3	UM0120939	1317458	19798	13943	1.42
plate3	UM0121045	1309576	17376	12238	1.42
plate3	UM0120947	2797884	21645	12947	1.672
plate3	UM0120556	1310861	17124	11419	1.5
plate3	UM0120903	1321555	18735	11023	1.7
plate3	UM0121015	1304092	18913	10668	1.773
plate3	UM0120908	1328229	18569	13897	1.336
plate3	UM0121028	1338195	18066	11290	1.6
plate3	UM0120914	1323527	17194	12275	1.401
plate3	UM0121039	1317981	17571	10541	1.667
plate3	UM0120920	1326476	14222	6854	2.075
plate3	UM0121046	1313994	19084	14035	1.36
plate3	UM0120963	1351121	9028	4638	1.947
plate3	UM0120346	1323933	18729	12579	1.489
plate3	UM0120970	1341406	17397	12473	1.395
plate3	UM0120350	1350041	840	588	1.429
plate3	UM0120978	1296182	18941	11892	1.593
plate3	UM0120354	1322100	18200	13765	1.322
plate3	UM0120987	1493519	19014	11814	1.609
plate3	UM0120358	1322213	15937	13973	1.141
plate3	UM0120991	1321505	19638	12320	1.594
plate3	UM0120362	1327190	16070	8925	1.801
plate3	UM0120721	1357062	17927	7483	2.396
plate3	UM0120363	1344583	17909	12121	1.478
plate3	UM0121005	1306726	12992	7355	1.766
plate3	UM0120366	1331872	18412	13632	1.351
plate3	UM0120955	1306762	18268	10116	1.806
plate3	UM0120369	1332332	20672	14845	1.393
plate3	UM0120927	1367624	20205	13101	1.542
plate3	UM0121051	2024017	16677	10642	1.567
plate3	UM0120935	1347807	21101	12454	1.694
plate3	UM0121489	1335188	17802	13662	1.303
plate3	UM0120940	1325728	19469	11789	1.651
plate3	UM0120722	1328176	18066	14182	1.274
plate3	UM0120948	1322486	24161	13805	1.75
plate3	UM0121029	1309551	18003	12776	1.409
plate3	UM0120909	1323519	14608	10791	1.354
plate3	UM0120554	1319978	18942	12688	1.493
plate3	UM0120921	1335446	16112	6501	2.478
plate3	UM0121040	1341327	17451	12829	1.36
plate3	UM0120928	1332131	17882	11493	1.556
plate3	UM0121495	1313711	17710	11734	1.509
plate3	UM0120936	1320457	16213	8729	1.857
plate3	UM0121052	1333549	18530	13404	1.382
plate3	UM0120964	1370016	19881	13703	1.451
plate3	UM0120371	1321393	18957	9694	1.956
plate3	UM0120971	1291867	14451	8096	1.785
plate3	UM0120374	1348830	17994	11753	1.531
plate3	UM0120979	1336098	19753	11332	1.743
plate3	UM0120376	1328134	18913	13909	1.36
plate3	UM0120988	1502833	21113	12691	1.664
plate3	UM0121268	1329144	19453	12129	1.604
plate3	UM0120546	1071296	14890	6424	2.318
plate3	UM0120380	1324608	19410	13230	1.467
plate3	UM0120998	1327733	13494	5706	2.365
plate3	UM0120364	1338316	18815	12908	1.458
plate3	UM0121006	1317189	20190	12401	1.628
plate3	UM0120367	1339346	17954	11507	1.56
plate3	UM0120956	1310702	18305	10938	1.674
plate3	UM0120370	1322704	17719	12267	1.444
plate3	Buffer	1353308	5516	13781	0.4
plate3	Buffer	1306216	4750	12835	0.37
plate3	Buffer	1327375	4712	12965	0.363
plate3	Buffer	1337985	3881	10862	0.357
plate3	Buffer	1320714	4698	12479	0.376
plate3	Buffer	1316048	3887	11240	0.346
plate3	Buffer	1332460	5074	13209	0.384
plate3	Buffer	1314167	4578	12478	0.367
plate3	Buffer	1316038	4492	10721	0.419
plate3	Buffer	1316052	4241	10580	0.401
plate3	Buffer	1315773	4794	12500	0.384
plate3	Buffer	1324245	3614	8042	0.449
plate3	Buffer	1315580	4090	11364	0.36
plate3	Buffer	1308920	4528	12191	0.371
plate3	Buffer	1293146	5016	12051	0.416
plate3	Buffer	1315381	5413	14809	0.366
plate3	AngII only	1407108	21122	13610	1.552
plate3	AngII only	1376966	19272	14538	1.326
plate3	AngII only	1396922	17536	11261	1.557
plate3	AngII only	1384749	19165	12421	1.543
plate3	AngII only	1377258	21111	14495	1.456
plate3	AngII only	1363701	20807	14982	1.389
plate3	AngII only	1363876	20411	14863	1.373
plate3	AngII only	1365737	18605	13815	1.347
plate3	AngII only	1360351	19396	12898	1.504
plate3	AngII only	1362965	19411	14206	1.366
plate3	AngII only	1370833	20326	12619	1.611
plate3	AngII only	1367469	17989	13640	1.319
plate3	AngII only	1353288	19866	15173	1.309
plate3	AngII only	1360435	19817	12520	1.583
plate3	AngII only	1345195	20343	13686	1.486
plate3	AngII only	1356076	19806	14632	1.354
plate4	Buffer	1400072	4946	12916	0.383
plate4	Buffer	1387625	5381	12079	0.445
plate4	Buffer	1368036	4563	10976	0.416
plate4	Buffer	1385312	4346	11489	0.378
plate4	Buffer	1343586	4187	9635	0.435
plate4	Buffer	1364467	4065	9861	0.412
plate4	Buffer	1368018	4735	11516	0.411
plate4	Buffer	1348871	4927	12054	0.409
plate4	Buffer	1345904	4816	11052	0.436
plate4	Buffer	1356940	5313	11007	0.483
plate4	Buffer	1352459	4565	12159	0.375
plate4	Buffer	1376034	4255	9235	0.461
plate4	Buffer	1334590	4906	10019	0.49
plate4	Buffer	1326726	4774	10074	0.474
plate4	Buffer	1303387	4693	11621	0.404
plate4	Buffer	1348637	5753	14036	0.41
plate4	AngII only	1419468	22634	14602	1.55
plate4	AngII only	1387840	21402	14876	1.439
plate4	AngII only	1395169	18664	12592	1.482
plate4	AngII only	1395594	17787	11921	1.492
plate4	AngII only	1380516	20026	12737	1.572
plate4	AngII only	1377506	18753	10883	1.723
plate4	AngII only	1365065	19827	13065	1.518
plate4	AngII only	1370791	18509	13365	1.385
plate4	AngII only	1360174	16857	11177	1.508
plate4	AngII only	1357438	16054	11563	1.388
plate4	AngII only	1381448	19307	12714	1.519
plate4	AngII only	1364657	17746	11855	1.497
plate4	AngII only	1346765	17878	10471	1.707
plate4	AngII only	1342131	17071	12422	1.374
plate4	AngII only	1319425	18757	13508	1.389
plate4	AngII only	1340525	21792	14789	1.474
plate4	UM0120372	1420710	17787	11364	1.565
plate4	UM0121141	1365278	17008	10438	1.629
plate4	UM0120375	1376592	18124	12140	1.493
plate4	UM0121146	1345754	17356	10003	1.735
plate4	UM0120377	1358769	21224	14043	1.511
plate4	UM0119202	1351701	16120	9225	1.747
plate4	UM0120379	1567026	21709	14267	1.522
plate4	UM0121161	1326878	18639	10390	1.794
plate4	UM0120381	1338432	17867	9944	1.797
plate4	UM0121166	1239109	17324	9396	1.844
plate4	UM0120365	1343834	19553	12110	1.615
plate4	UM0121171	1954949	14761	7665	1.926
plate4	UM0120368	1318219	18253	12227	1.493
plate4	UM0121142	1314141	13382	6841	1.956
plate4	UM0120373	1309127	21334	15418	1.384
plate4	UM0120709	1318565	15950	11627	1.372
plate4	UM0120661	1381163	20381	13177	1.547
plate4	UM0120685	1365568	16822	10482	1.605
plate4	UM0121325	1367408	20056	13910	1.442
plate4	UM0120683	1371172	16210	9718	1.668
plate4	UM0121121	1353803	20774	14148	1.468
plate4	UM0120698	1357853	17494	11904	1.47
plate4	UM0121346	1349516	18945	12361	1.533
plate4	UM0120693	1339252	20089	11088	1.812
plate4	UM0121109	1344452	17192	10780	1.595
plate4	UM0121215	1467693	19580	12421	1.576
plate4	UM0121113	1351840	16420	10251	1.602
plate4	UM0120688	2179418	16684	7847	2.126
plate4	UM0120573	1398244	16427	8940	1.837
plate4	UM0121223	1321981	16998	11518	1.476
plate4	UM0121122	1214252	9162	9473	0.967
plate4	UM0120684	1321923	16779	13225	1.269
plate4	UM0120565	1387197	22429	14962	1.499
plate4	UM0121152	1347705	14780	10583	1.397
plate4	UM0120378	1357606	16769	10376	1.616
plate4	UM0121157	1345786	17465	11739	1.488
plate4	UM0120566	1338538	17135	10144	1.689
plate4	UM0121162	1153319	18008	8845	2.036
plate4	UM0120382	1337398	20483	13249	1.546
plate4	UM0121167	1331311	22296	11245	1.983
plate4	UM0120656	1343829	19353	12594	1.537
plate4	UM0121172	1337059	12596	6956	1.811
plate4	UM0121464	1348196	18287	12865	1.421
plate4	UM0121173	1324906	22245	9996	2.225
plate4	UM0120563	1330713	19824	13424	1.477
plate4	UM0121179	1275829	17241	8542	2.018
plate4	UM0121465	1346604	16532	9128	1.811
plate4	UM0121186	1421675	9313	7990	1.166
plate4	UM0120574	1384163	20293	12353	1.643
plate4	UM0120680	1530377	17502	11956	1.464
plate4	UM0120711	1360480	15430	8788	1.756
plate4	UM0121231	1358875	17508	11384	1.538
plate4	UM0121117	1353534	2709	9809	0.276
plate4	UM0120695	1346562	16790	10687	1.571
plate4	UM0121119	1346504	16011	7780	2.058
plate4	UM0121212	1368766	18263	7843	2.329
plate4	UM0120710	1978873	17707	11477	1.543
plate4	UM0120594	1070223	11444	9023	1.268
plate4	UM0121129	1364668	16327	11307	1.444
plate4	UM0120689	1299668	18768	11974	1.567
plate4	UM0121112	1359314	17282	11579	1.493
plate4	UM0121224	1331668	16103	12150	1.325
plate4	UM0118428	1338636	19247	12226	1.574
plate4	UM0121228	1569865	1482	1059	1.399
plate4	UM0121414	1389681	19962	10319	1.934
plate4	UM0120588	1354005	17966	11810	1.521
plate4	UM0120029	1352943	18747	12496	1.5
plate4	UM0121192	1349496	16818	10379	1.62
plate4	UM0121094	1361598	18926	12808	1.478
plate4	UM0121195	1335732	16752	11849	1.414
plate4	UM0121098	1344355	17133	10752	1.593
plate4	UM0121198	1322894	19169	11390	1.683
plate4	UM0121103	1343520	18847	11446	1.647
plate4	UM0121203	1217484	14570	6885	2.116
plate4	UM0121075	1358503	16269	9550	1.704
plate4	UM0121174	1337590	17597	13516	1.302
plate4	UM0121080	1322774	16178	10496	1.541
plate4	UM0120584	1805993	16026	10235	1.566
plate4	UM0005942	1309933	20314	12925	1.572
plate4	UM0121187	1345687	14465	11749	1.231
plate4	UM0120613	1379204	19966	12202	1.636
plate4	UM0120681	1330205	20129	13797	1.459
plate4	UM0121413	1382415	15776	8456	1.866
plate4	UM0120676	1366100	18323	12384	1.48
plate4	UM0120611	1349429	17585	12426	1.415
plate4	UM0119572	1346313	18079	12398	1.458
plate4	UM0120391	1258107	16215	10232	1.585
plate4	UM0120692	1335179	18962	11891	1.595
plate4	UM0121350	1340426	16004	10176	1.573
plate4	UM0120686	1339320	16124	10100	1.596
plate4	UM0121130	1367194	18682	8416	2.22
plate4	UM0120679	1357885	14847	8214	1.808
plate4	UM0121110	1369019	17421	11465	1.519
plate4	UM0120677	1334077	16488	11054	1.492
plate4	UM0120569	1337555	18041	10302	1.751
plate4	UM0120674	1329055	16771	9676	1.733
plate4	UM0120713	1386876	16397	8323	1.97
plate4	UM0120614	1346762	17502	12311	1.422
plate4	UM0121099	1363104	11059	6390	1.731
plate4	UM0120589	1353379	16617	8265	2.011
plate4	UM0121104	1661942	10903	6149	1.773
plate4	UM0121196	1339013	16296	10852	1.502
plate4	UM0121076	1351997	16050	11064	1.451
plate4	UM0121204	1331386	17919	11971	1.497
plate4	UM0121081	1339918	17819	11327	1.573
plate4	UM0121175	1340887	17809	11927	1.493
plate4	UM0121084	1322592	16162	8942	1.807
plate4	UM0121180	1339403	17678	11888	1.487
plate4	UM0121090	1326538	15572	7142	2.18
plate4	UM0118643	1329777	17989	9376	1.919
plate4	UM0121095	1307667	17127	10638	1.61
plate4	UM0121327	1338429	18527	13785	1.344
plate4	UM0121114	1401498	17464	11883	1.47
plate4	UM0120696	1360850	17555	11358	1.546
plate4	UM0120712	1370408	18928	12608	1.501
plate4	UM0120694	1403616	17927	12261	1.462
plate4	UM0121123	1339778	18766	13434	1.397
plate4	UM0053256	1346139	17553	12148	1.445
plate4	UM0121126	1340467	19447	14499	1.341
plate4	UM0121218	1341197	17235	12364	1.394
plate4	UM0121466	1337715	20199	13188	1.532
plate4	UM0121225	1348815	18276	9420	1.94
plate4	UM0121136	1349530	18895	12902	1.465
plate4	UM0120682	1353238	17668	10601	1.667
plate4	UM0121467	1339307	18550	13149	1.411
plate4	UM0120678	1326395	16990	11971	1.419
plate4	UM0120579	1296878	20869	14185	1.471
plate4	UM0120595	1301538	11762	8883	1.324
plate4	UM0121100	1403038	23963	12216	1.962
plate4	UM0120607	1348645	19004	12320	1.543
plate4	UM0121077	1361609	19210	12246	1.569
plate4	UM0121205	1361299	2572	8273	0.311
plate4	UM0121082	1354124	22297	14504	1.537
plate4	UM0121176	1333132	16544	12937	1.279
plate4	UM0121085	1329980	22407	16946	1.322
plate4	UM0121181	1318735	17642	13452	1.311
plate4	UM0121087	1332493	19588	12696	1.543
plate4	UM0120585	1328917	18296	12569	1.456
plate4	UM0121091	1341677	19453	13485	1.443
plate4	UM0121382	1334420	16617	9029	1.84
plate4	UM0121367	1320552	21269	13153	1.617
plate4	UM0120615	1318681	17740	10814	1.64
plate4	UM0121105	1282052	20060	12976	1.546
plate4	UM0120699	1945890	19950	13324	1.497
plate4	UM0121163	9523728	20283	9687	2.094
plate4	UM0121210	1347441	17839	12198	1.462
plate4	UM0121168	1585446	19769	11343	1.743
plate4	UM0121213	1355319	18204	12591	1.446
plate4	UM0121131	1362603	18453	13593	1.358
plate4	UM0121216	1341567	17865	11322	1.578
plate4	UM0121137	1338499	21395	14513	1.474
plate4	UM0120687	1339567	18219	11847	1.538
plate4	UM0121143	1348290	17453	11415	1.529
plate4	UM0121226	1328248	17078	11038	1.547
plate4	UM0121147	1344931	19915	12811	1.555
plate4	UM0120384	1345642	17373	11956	1.453
plate4	UM0121153	1336454	25136	13486	1.864
plate4	UM0121230	1180368	13804	8829	1.563
plate4	UM0120146	1305135	19265	13648	1.412
plate4	UM0121232	1322431	16840	12394	1.359
plate4	UM0121078	2805418	23571	14683	1.605
plate4	UM0120706	1368808	17380	11756	1.478
plate4	UM0121083	1739110	19235	11533	1.668
plate4	UM0121188	1332530	15862	12014	1.32
plate4	UM0121246	1069955	18794	6701	2.805
plate4	UM0121190	1226754	15407	10699	1.44
plate4	UM0121088	1323580	21826	13559	1.61
plate4	UM0121193	1147940	7031	5132	1.37
plate4	UM0121092	1178275	19574	10857	1.803
plate4	UM0121197	1100641	3217	2069	1.555
plate4	UM0121096	949809	13596	13260	1.025
plate4	UM0121199	1368181	17408	7776	2.239
plate4	UM0121101	1326319	19718	13772	1.432
plate4	UM0121206	1304009	16220	8379	1.936
plate4	UM0121079	1304154	19749	13834	1.428
plate4	UM0121177	1320435	19183	13834	1.387
plate4	UM0121164	1434054	20285	14425	1.406
plate4	UM0121214	1351974	17998	13086	1.375
plate4	UM0120582	1370274	20750	14706	1.411
plate4	UM0121217	1435548	20529	11075	1.854
plate4	UM0121132	1342620	19884	14670	1.355
plate4	UM0121219	1341000	16360	10863	1.506
plate4	UM0121138	1361781	12814	8646	1.482
plate4	UM0121227	1337721	19110	13004	1.47
plate4	UM0121144	1337224	18416	10075	1.828
plate4	UM0121229	1348676	17458	12031	1.451
plate4	UM0121148	1337760	19343	12214	1.584
plate4	UM0121233	1348731	14738	10961	1.345
plate4	UM0120708	1332604	15698	10052	1.562
plate4	UM0120637	1322778	19414	11431	1.698
plate4	UM0121158	1350367	20659	11632	1.776
plate4	UM0121220	1298969	18076	12932	1.398
plate4	UM0120562	1380356	20405	13031	1.566
plate4	UM0121182	1344943	13419	6473	2.073
plate4	UM0121086	1353739	19092	11771	1.622
plate4	UM0120586	1348094	20278	13458	1.507
plate4	UM0121089	1331161	18855	13652	1.381
plate4	UM0121191	1324296	18500	13113	1.411
plate4	UM0121093	1333503	21205	14468	1.466
plate4	UM0121194	1318573	17593	12640	1.392
plate4	UM0121097	1584017	20651	11010	1.876
plate4	UM0120591	1317564	17855	12080	1.478
plate4	UM0121102	1441040	20154	13667	1.475
plate4	UM0121200	693172	9414	6051	1.556
plate4	UM0121381	1320468	20851	12764	1.634
plate4	UM0121207	1314304	18227	9433	1.932
plate4	UM0120567	1300655	19882	12693	1.566
plate4	UM0120587	1314796	19040	14077	1.353
plate4	UM0121165	1369527	20161	14187	1.421
plate4	UM0121490	1350190	18965	11300	1.678
plate4	UM0121169	1379447	19035	12817	1.485
plate4	UM0120639	1099623	8395	6092	1.378
plate4	UM0121133	1358754	18713	12826	1.459
plate4	UM0120596	1326768	14183	6533	2.171
plate4	UM0121139	1332885	18875	13900	1.358
plate4	UM0121211	1324520	17597	12227	1.439
plate4	UM0121149	1331972	18070	12067	1.497
plate4	UM0120593	8692474	18348	11641	1.576
plate4	UM0121154	1339473	18974	12402	1.53
plate4	UM0120690	1340497	13848	6802	2.036
plate4	UM0121159	1330771	20908	11326	1.846
plate4	UM0121221	1321143	18999	11213	1.694
plate4	UM0119860	1304989	16896	9791	1.726
plate4	UM0120675	1312616	18195	12983	1.401
plate4	UM0120568	1362005	21286	12724	1.673
plate4	UM0121328	1317886	18933	10788	1.755
plate4	UM0121322	1339849	22647	16063	1.41
plate4	UM0120700	1704541	19118	11933	1.602
plate4	UM0120571	1313075	18684	14548	1.284
plate4	UM0120707	1307759	17709	12138	1.459
plate4	UM0121324	1318300	21297	11288	1.887
plate4	UM0121183	1299474	18867	11966	1.577
plate4	UM0121326	1320387	16956	10202	1.662
plate4	UM0047347	1311692	15944	11588	1.376
plate4	UM0121124	1393584	18792	12665	1.484
plate4	UM0121201	1326507	19429	11948	1.626
plate4	UM0121106	1316501	18024	13497	1.335
plate4	UM0121208	1310347	18982	13015	1.458
plate4	UM0121111	1300669	21540	13607	1.583
plate4	UM0121178	1325607	21058	13102	1.607
plate4	UM0121140	1466424	20379	11783	1.73
plate4	UM0121329	9651167	16551	6424	2.576
plate4	UM0120576	1378413	19287	12365	1.56
plate4	UM0121468	1349082	18076	12701	1.423
plate4	UM0120580	1338670	18194	9040	2.013
plate4	UM0121272	1329856	18815	13644	1.379
plate4	UM0120667	9665846	18586	14880	1.249
plate4	UM0121222	1333728	18480	13736	1.345
plate4	UM0118558	1334241	18115	12253	1.478
plate4	UM0120383	1336689	17678	11396	1.551
plate4	UM0120668	1341088	20769	13830	1.502
plate4	UM0120638	1345329	16655	9981	1.669
plate4	UM0121271	1336303	15251	9904	1.54
plate4	UM0120385	1328120	20624	11419	1.806
plate4	UM0121145	1295794	17859	13847	1.29
plate4	UM0120386	1329711	16157	11725	1.378
plate4	UM0120570	1374215	19897	11531	1.726
plate4	UM0121184	1498218	5217	6667	0.783
plate4	UM0121115	1343201	19470	12575	1.548
plate4	UM0121189	1342276	15058	11033	1.365
plate4	UM0120572	1322826	20485	14897	1.375
plate4	UM0120703	1320555	17338	13070	1.327
plate4	UM0121127	1339706	17544	11315	1.551
plate4	UM0120590	1310785	17834	12576	1.418
plate4	UM0121107	1316162	19752	11205	1.763
plate4	UM0120702	1307134	16007	10366	1.544
plate4	UM0120612	1339688	18456	13449	1.372
plate4	UM0121209	1333218	18116	12420	1.459
plate4	UM0121116	1320634	20150	12015	1.677
plate4	UM0120583	1390091	17370	12192	1.425
plate4	UM0121118	1301957	20301	13945	1.456
plate4	UM0121185	1338377	15261	10362	1.473
plate4	UM0121150	1350859	18048	9235	1.954
plate4	AngII only	1329333	19595	15320	1.279
plate4	UM0121155	1339938	19096	11752	1.625
plate4	AngII only	1334863	15381	11096	1.386
plate4	UM0000067	1325038	20499	13227	1.55
plate4	AngII only	1329131	20228	14036	1.441
plate4	UM0120649	1298426	19051	10663	1.787
plate4	AngII only	1333097	20011	13464	1.486
plate4	UM0120636	1331471	15667	11102	1.411
plate4	AngII only	1329220	18159	13179	1.378
plate4	UM0119232	1350844	15561	10056	1.547
plate4	AngII only	1349498	18541	12431	1.492
plate4	UM0121156	1336826	18621	12503	1.489
plate4	AngII only	1328275	21977	16836	1.305
plate4	UM0121160	1309785	18620	9925	1.876
plate4	AngII only	1326579	18192	13997	1.3
plate4	UM0121120	1250656	20457	10531	1.943
plate4	UM0120705	1368053	17837	13642	1.308
plate4	UM0121125	1444944	18026	12595	1.431
plate4	UM0120704	1338817	15398	8914	1.727
plate4	UM0121128	1510331	21918	14248	1.538
plate4	UM0120701	1322749	20299	13769	1.474
plate4	UM0121108	1446461	20375	14166	1.438
plate4	UM0120592	1312218	17014	12868	1.322
plate4	UM0121323	1323923	17783	13018	1.366
plate4	UM0121202	1323269	15316	8368	1.83
plate4	UM0121269	1341997	19422	13035	1.49
plate4	UM0120697	1352055	18811	11315	1.662
plate4	UM0121270	1320231	20452	14221	1.438
plate4	UM0120650	1303463	19401	12738	1.523
plate4	UM0121501	1306537	19509	14307	1.364
plate4	UM0120691	1318606	19997	14428	1.386
plate4	UM0121134	1377858	20282	12988	1.562
plate4	AngII only	1336887	17376	11685	1.487
plate4	UM0120575	1358862	19174	13603	1.41
plate4	AngII only	1352095	18317	13282	1.379
plate4	UM0121151	1319220	17812	12816	1.39
plate4	AngII only	1351090	18458	14161	1.303
plate4	UM0120577	1330215	18926	13998	1.352
plate4	AngII only	1347029	18655	13047	1.43
plate4	UM0120581	1339990	17181	11454	1.5
plate4	AngII only	1334486	18448	13694	1.347
plate4	UM0120635	1390112	18025	11980	1.505
plate4	AngII only	1353629	18543	13685	1.355
plate4	UM0121170	1118164	14546	8981	1.62
plate4	AngII only	1320074	18308	13239	1.383
plate4	UM0121135	1949674	21261	13284	1.6
plate4	AngII only	1306163	21363	15268	1.399
plate4	Buffer	1358266	5895	12455	0.473
plate4	Buffer	1305355	4506	12033	0.374
plate4	Buffer	1333207	4134	10088	0.41
plate4	Buffer	1347592	4070	12810	0.318
plate4	Buffer	1329310	5283	13568	0.389
plate4	Buffer	1313106	4073	9153	0.445
plate4	Buffer	1338790	4880	12264	0.398
plate4	Buffer	1331755	4556	12377	0.368
plate4	Buffer	1328982	4006	10954	0.366
plate4	Buffer	1329863	4768	11410	0.418
plate4	Buffer	1348456	4758	11746	0.405
plate4	Buffer	1308720	3685	8547	0.431
plate4	Buffer	1308469	4137	10803	0.383
plate4	Buffer	1299340	4441	11585	0.383
plate4	Buffer	1279387	4520	12419	0.364
plate4	Buffer	1308435	5525	15040	0.367
plate4	AngII only	1410678	23208	14577	1.592
plate4	AngII only	1378298	24244	15107	1.605
plate4	AngII only	1397465	22139	16063	1.378
plate4	AngII only	1386376	18616	13232	1.407
plate4	AngII only	1383895	19693	14423	1.365
plate4	AngII only	1361899	22616	14734	1.535
plate4	AngII only	1374670	20135	14037	1.434
plate4	AngII only	1374843	19324	14530	1.33
plate4	AngII only	1387512	19652	12768	1.539
plate4	AngII only	1383988	19099	11899	1.605
plate4	AngII only	1394367	20213	14119	1.432
plate4	AngII only	1375179	20428	13769	1.484
plate4	AngII only	1367670	20132	14851	1.356
plate4	AngII only	1368251	19491	13435	1.451
plate4	AngII only	1349771	19046	14292	1.333
plate4	AngII only	1352059	22901	13562	1.689
